# Supplementary material for: Structural Features of Eu3+ and Tb3+-Bipyridinedicarboxamide Complexes
Source: Polymers (Basel). 2022 Dec 18;14(24):5540. doi: 10.3390/polym14245540 (PMC9786332; doi:10.3390/polym14245540)
Supplement: Supplementary file 1 [file polymers-14-05540-s001.zip]

Archive with 1 entries (1 files):
- polymers-2089695-supplementary.pdf
